# Supplementary material for: Gigantic rare left atrial appendage with four lobes closed using a watchman FLX and LAmbre closure device in the kissing technique: a case report
Source: Eur Heart J Case Rep. 2026 May 22;10(6):ytag383. doi: 10.1093/ehjcr/ytag383 (PMC13249114; doi:10.1093/ehjcr/ytag383)
Supplement: ytag383_Supplementary_Data [file ytag383_supplementary_data.zip]

Archive with 4 entries (4 files):
- Supp. video (1).mov
- Supp. video (2).mov
- Supp. video 4.mp4
- Supp.video (3).mov
